# Supplementary material for: Spontaneous epidermal stimulation briefly and diffusely enhances skin spatial acuity in shooting athletes: Evidence from event-related potentials
Source: Medicine (Baltimore). 2025 Dec 12;104(50):e45863. doi: 10.1097/MD.0000000000045863 (PMC12708124; doi:10.1097/MD.0000000000045863)
Supplement: Supplementary file 1 [file medi-104-e45863-s001.xlsx]

## Sheet: Sheet1
	2PDT							N1wave							N2							P2							α
No	S1	S5	S10	CS1	CS5	CS10	Control	S1	S5	S10	CS1	CS5	CS10	Control	S1	S5	S10	CS1	CS5	CS10	Control	S1	S5	S10	CS1	CS5	CS10	Control	S1	S5	S10	CS1	CS5	CS10	Control
1	10.21	10.73	10.53	10.16	11.15	11.42	9.25	3.43	3.75	2.77	2.8	2.26	2.2	2.02	2.39	1.78	0.71	2.11	1.4	0.67	0.68	1.94	1.74	0.62	1.5	1.36	0.52	1.27	0.28821	0.1073	0.20681	0.16658	0.24951	0.24786	0.08611
2	9.98	10.37	10.46	10.14	11.07	11.2	9.62	3.58	3.41	2.65	3.3	2.28	1.94	2.06	2.46	1.51	0.5	2.12	1.36	0.71	0.85	1.9	1.8	0.78	1.36	1.3	0.27	0.58	0.17837	0.06308	0.15233	0.19866	0.30742	0.14482	0.10352
3	9.72	10.24	10.34	9.96	11.05	11.14	9.81	3.37	2.83	2.78	3	1.82	2.3	1.88	2.36	1.72	0.6	2.3	1.32	0.49	0.38	2.26	1.03	0.48	1.48	1.11	0.47	0.63	0.08387	0.27813	0.13298	0.31839	0.11723	0.13138	0.14694
4	9.58	10.14	10.34	9.79	10.87	11.05	9.92	3.55	2.93	2.57	2.9	2.02	1.74	2.4	2.65	1.61	0.59	2.25	1.77	0.62	0.72	1.58	1.89	0.71	1.52	1.11	0.48	0.63	0.14275	0.17014	0.16821	0.19446	0.21679	0.13908	0.08413
5	9.48	10.05	10.25	9.73	10.85	11.02	9.98	3.32	2.84	2.83	2.78	2.45	2.28	1.46	2.39	1.9	0.56	2.24	1.53	0.7	0.69	1.86	1.71	0.64	1.49	1.55	0.47	0.51	0.13023	0.15902	0.11507	0.39958	0.15712	0.06577	0.08521
6	9.43	10.04	10.24	9.71	10.8	10.94	10.03	3.3	2.85	2.56	3	2.13	2.39	1.59	2.35	1.82	0.82	1.81	1.12	0.4	0.61	2.01	1.41	0.61	1.35	1.41	0.76	0.62	0.39923	0.16803	0.14067	0.2802	0.19768	0.12585	0.18819
7	9.42	10.03	10.98	9.67	10.78	10.92	10.12	3.23	2.92	2.31	3.02	2.21	2.46	2.09	2.75	1.93	0.66	2.73	1.66	0.74	0.52	1.7	1.81	0.46	1.23	1.19	0.34	0.27	0.01268	0.43939	0.20534	0.12337	0.20751	0.08843	0.08178
8	9.42	9.89	10.17	9.62	10.74	10.9	10.12	3.77	2.97	2.23	2.61	1.8	2.1	1.89	2.26	2.13	0.77	2.37	1.41	0.59	0.72	2.22	1.69	0.55	1.46	1.27	0.68	0.55	0.1311	0.14391	0.17892	0.09099	0.16362	0.08191	0.16298
9	9.38	9.81	10.16	9.6	10.68	10.86	9.25	3.45	2.99	2.7	2.76	2.37	2.26	1.63	2.4	1.77	0.6	2.28	1.44	0.61	0.34	2.33	1.63	0.67	1.49	1.48	0.64	0.42	0.37407	0.39698	0.21128	0.2025	0.2245	0.10158	0.14428
10	9.36	9.77	10.16	9.56	10.6	10.81	10.13	3.51	3.05	2.7	3.05	2.14	2.14	1.8	2.62	2.03	0.55	1.81	1.2	0.65	0.72	1.71	2.04	0.52	1.54	1.23	0.29	0.26	0.1865	0.1653	0.1007	0.17442	0.10635	0.1902	0.11228
11	9.29	9.68	11.2	9.53	10.57	10.81	10.14	2.93	3.36	2.17	2.88	2.5	2.42	2.38	2.18	1.65	0.75	2.37	1.65	0.76	0.79	1.92	1.6	0.72	1.64	1.4	0.42	0.64	0.47836	0.15883	0.16273	0.14848	0.22617	0.05503	0.08455
12	9.28	9.67	10.12	9.48	10.52	10.81	10.15	3.51	3.02	2.68	2.94	2.27	2.16	1.77	2.05	1.5	0.63	2.22	1.49	0.62	1.09	2.01	1.81	0.49	1.47	1.43	0.64	0.25	0.13902	0.24092	0.29426	0.15354	0.19987	0.26153	0.14897
13	9.19	9.61	11.05	9.48	10.5	10.75	10.22	3.26	3.29	2.2	2.82	2.08	2.11	2.01	2.24	1.96	1.05	1.76	1.29	0.59	0.67	2.61	1.44	0.6	1.48	1.44	0.67	0.5	0.20281	0.06089	0.14839	0.22703	0.20428	0.11919	0.09165
14	9.15	9.6	10.09	9.47	10.46	10.73	10.28	3.27	3.1	2.63	2.9	2.21	2.17	2.04	2.01	1.72	0.27	2.35	1.3	0.72	0.81	2	1.71	0.77	1.57	1.3	0.38	0.41	0.16261	0.07304	0.27019	0.14768	0.20839	0.11114	0.13512
15	9.11	9.55	10.06	9.45	10.43	10.72	10.31	3.56	3.12	2.57	3.01	2.16	2.32	2.28	1.9	1.59	0.79	2.01	1.2	0.68	0.75	2.12	1.81	0.71	1.53	1.34	0.63	0.52	0.19697	0.188	0.12044	0.18653	0.30143	0.12878	0.1
16	9.09	9.52	10.01	9.42	10.4	10.66	10.31	3.47	3.09	2.48	3	2.14	2.47	1.88	2.15	1.87	1.1	1.84	1.23	0.67	0.69	2.34	2.08	0.7	1.6	1.18	0.49	0.47	0.51891	0.12905	0.56078	0.2815	0.07533	0.06889	0.06273
17	9.06	9.51	9.99	9.33	10.38	10.65	10.33	3.31	2.79	2.58	2.91	2.66	1.89	1.92	2.69	1.89	0.76	2.13	1.72	0.46	0.51	1.93	1.59	0.58	1.38	1.57	0.51	0.62	0.16651	0.61004	0.5483	0.53716	0.24893	0.08525	0.11849
18	9.02	9.43	11.2	9.32	10.35	10.65	10.4	3.34	3.15	3.02	2.64	1.9	2.32	2.02	2.6	1.62	0.59	1.77	1.39	0.71	0.7	2.27	1.34	0.65	1.39	1.3	0.55	0.66	0.15158	0.1445	0.18437	0.37153	0.19719	0.08141	0.05801
19	9.01	9.61	10.3	9.31	10.35	10.64	9.43	3.44	3.15	2.04	2.79	2.09	2.42	2.05	2.33	2.25	0.72	2.06	1.04	0.37	0.87	2.19	1.78	0.64	1.13	1.28	0.53	0.49	0.12653	0.12987	0.12357	0.16797	0.20942	0.10136	0.32186
20	8.96	9.56	9.85	9.28	10.35	10.63	10.5	3.36	3.05	2.31	2.87	2.24	2.32	1.97	2.45	1.84	0.35	2.04	1.21	0.47	0.76	1.67	1.89	0.7	1.31	1.24	0.48	0.55	0.15577	0.13334	0.14102	0.08409	0.12503	0.10764	0.32024
21	8.95	9.51	10.05	9.28	10.34	10.6	10.52	3.2	3.42	2.29	2.72	2.28	1.96	1.66	2.45	1.83	0.61	1.8	1.6	0.86	0.45	2.01	1.53	0.6	1.3	1.23	0.46	0.56	0.14001	0.20702	0.14954	0.18315	0.19325	0.13459	0.10352
22	8.95	9.49	9.99	9.24	10.34	10.6	10.53	4.03	2.91	2.47	2.77	1.89	2.24	1.95	2.34	2.09	0.83	1.77	1.74	0.57	0.63	1.88	1.64	0.62	1.31	1.31	0.6	0.55	0.15838	0.40868	0.20348	0.19977	0.15324	0.08377	0.08495
23	8.87	9.48	9.92	9.23	10.34	10.58	10.55	3.37	3.05	3.01	2.48	2.27	2.06	2.24	2.43	1.52	0.49	1.96	1.56	0.76	0.98	1.83	1.55	0.76	1.54	1.43	0.53	0.37	0.12919	0.15538	0.21076	0.19244	0.12844	0.08467	0.06083
24	8.87	9.48	10.2	9.21	10.32	10.52	10.56	3.53	3.31	2.6	2.83	1.96	1.96	1.87	2.27	1.71	1.29	1.83	1.38	0.73	0.68	2.24	1.45	0.23	1.46	1.52	0.56	0.66	0.36965	0.22399	0.1448	0.16394	0.15259	0.14043	0.09746
25	8.85	9.46	9.88	9.19	10.31	10.45	10.57	3.51	2.93	2.34	2.59	2.43	2.37	2.14	2.38	1.81	0.69	2.03	1.36	0.74	0.4	2.03	1.37	0.65	1.32	1.61	0.54	0.27	0.07731	0.06092	0.20797	0.45759	0.18369	0.0925	0.13282
26	8.85	9.45	10.06	9.19	10.27	10.45	10.69	2.96	2.9	2.43	2.65	2.34	1.83	2.18	2.29	1.77	0.89	2.08	1.32	0.57	0.88	1.55	2.12	0.88	1.65	1.5	0.67	0.74	0.12218	0.12513	0.20002	0.18165	0.2503	0.13647	0.08369
27	8.79	9.44	10.02	9.18	10.27	10.42	10.75	3.26	3.21	2.61	2.93	2.35	2.06	1.52	2.7	1.81	0.95	2.19	1.42	0.53	0.85	2.21	1.88	0.75	1.48	1.27	0.62	0.38	0.12125	0.28231	0.1958	0.18339	0.17258	0.21669	0.08688
28	8.75	9.43	10	9.15	10.23	10.4	10.79	3.25	3.5	2.61	2.67	2.2	1.98	1.71	2.67	1.76	0.62	2.35	1.26	0.6	0.62	1.9	1.59	0.67	1.42	1.38	0.37	0.35	0.2254	0.15516	0.11044	0.17174	0.19503	0.11862	0.23073
29	8.71	9.41	9.98	9.14	10.22	10.38	10.79	3.73	3.64	2.65	2.66	2.19	2.52	1.69	2.32	2.02	0.64	2.22	1.18	0.54	0.59	1.28	1.63	0.74	1.26	1.25	0.69	0.61	0.16647	0.25358	0.17252	0.15184	0.23017	0.08841	0.06199
30	8.69	9.38	9.7	9.12	10.15	10.31	10.82	3.29	3.76	2.62	2.45	2.41	2.13	1.84	1.99	1.56	0.72	2.17	1.49	0.68	1	2.19	1.43	0.53	1.33	1.34	0.51	0.68	0.53615	0.16484	0.20021	0.07171	0.2053	0.05656	0.08243
31	8.69	9.37	9.64	9.09	10.15	10.21	10.84	3.48	3.46	2.42	2.88	2.28	2.03	1.81	2.52	1.85	0.97	2.08	1.42	0.78	0.69	1.87	1.95	0.7	1.6	1.17	0.51	0.52	0.17932	0.34228	0.12595	0.20612	0.143	0.29683	0.08323
32	8.64	9.34	10.3	8.98	10.08	10.2	10.91	3.33	3.45	2.28	3.14	1.79	2.2	1.76	2.45	1.45	0.48	2.16	1.57	0.74	0.5	1.91	1.85	0.62	1.43	1.32	0.42	0.69	0.12333	0.49904	0.22027	0.17029	0.19955	0.06825	0.08448
33	8.58	9.33	9.54	8.96	10	10.19	11	3.59	3.58	2.09	2.94	2.38	1.95	2.25	2.34	1.63	0.92	2.46	1.18	0.76	0.88	2.23	1.83	0.79	1.53	1.48	0.56	0.37	0.56031	0.24083	0.1576	0.56705	0.58967	0.07116	0.21942
34	8.49	9.19	11.1	8.94	9.96	10.18	9.8	3.05	3.57	2.62	2.79	2.01	2.05	2.11	2.22	1.81	0.91	2.13	1.4	0.47	0.69	1.97	1.5	0.64	1.48	1.49	0.53	0.33	0.15442	0.29942	0.14547	0.15638	0.12915	0.12864	0.10069
35	8.48	9.19	9.45	8.93	9.93	10.16	10.25	3.14	3.38	2.59	2.86	2.16	1.69	1.83	2.25	2.08	0.79	2.43	1.24	0.73	0.74	2.25	1.62	0.47	1.45	1.51	0.32	0.62	0.0906	0.19673	0.20197	0.22408	0.26204	0.15124	0.07282
36	8.33	8.92	9.4	8.93	9.93	10.16	9.78	3.45	3.26	2.77	2.22	2.37	2.44	1.82	2.68	1.84	0.85	2.22	1.39	0.82	0.54	1.41	1.43	0.63	1.7	1.28	0.63	0.24	0.21145	0.17563	0.13872	0.19268	0.22752	0.10879	0.09499
37	8.25	8.57	9.25	8.87	9.86	10.07	10.3	3.6	3.23	2.47	2.68	2	1.88	2.13	2.34	1.59	1.09	2.3	1.29	0.83	0.56	2.01	1.69	0.72	1.44	1.29	0.46	0.42	0.54002	0.31672	0.20599	0.34448	0.21825	0.15228	0.0349
38	8.19	8.54	9.21	8.86	9.81	9.95	11.15	3.24	3.37	2.74	2.71	2.24	2.17	1.94	2.46	2.09	1.01	2.04	1.08	0.68	0.62	2.31	1.97	0.6	1.9	1.28	0.76	0.52	0.3092	0.15912	0.11801	0.13863	0.27111	0.0866	0.08658
39	8.04	8.51	9.18	8.76	9.65	9.92	10.1	3.38	3.29	2.59	2.79	2.28	2.05	2.18	2.18	1.84	1.16	2.18	1.37	0.7	0.49	2.28	1.87	0.84	1.75	1.17	0.5	0.23	0.14736	0.2218	0.14409	0.10911	0.17623	0.11561	0.07986
40	7.89	8.34	9.09	8.65	9.5	9.78	11.33	3.74	3.27	2.45	2.58	2.27	1.72	2.39	2.49	1.82	0.7	2.17	1.19	0.65	0.59	2.4	2.06	0.75	1.56	1.33	0.44	0.4	0.26554	0.35	0.12048	0.16382	0.19193	0.0618	0.08294
